# Supplementary material for: Abrupt onset of intensive human occupation 44,000 years ago on the threshold of Sahul
Source: Nat Commun. 2024 May 22;15:4193. doi: 10.1038/s41467-024-48395-x (PMC11111772; doi:10.1038/s41467-024-48395-x)
Supplement: Supplementary file 4 — Supplementary Data 1 [file 41467_2024_48395_MOESM4_ESM.xlsx]

## Sheet: Laili Sequence
Phase	Layer	Ref.	Excavation season	Excavation context	Feature	Collection method	Material	Name	Radiocarbon/OSL age	± error	Pretreatment method	pMC	pMC Error	δ13C	Unmodelled (BP)				Modelled (BP)				Indices
															0.683	0.954	mean	median	0.683	0.954	mean	median	P	C
								C_Date Present							-59 - -61	-58 - -62	-60	-60	-59 - -61	-58 - -62	-60	-60		100
								Before							- 2010.05	- 2008.85
7								Boundary End Phase 7											3063 - 1104	3090 - -12	1873	1878		100
	Layer -1	2	2011	N/A	Cave wall breccia	From section +2.16 m	Shell (Terebralia sp.)	R_Date D-AMS-011029	5566	26				-5.3	5845 - 5678	5897 - 5600	5755	5756	5857 - 5653	6053 - 5543	5751	5750	99.6	100
		2	2011	N/A	Cave wall breccia	From section +2.16 m	Shell (Terebralia sp.)	R_Date D-AMS-011026	5482	25				-22.2	6299 - 6219	6307 - 6207	6266	6282	6304 - 6216	6388 - 6198	6268	6281	99.2	100
		1	2011	N/A	Cave wall breccia	From section +1.37 m	Shell (Terebralia sp.)	R_Date D-AMS-007340	3219	28				-4.5	2924 - 2775	3010 - 2724	2861	2857	2988 - 2753	3103 - 2723	2861	2859	99.8	100
		2	2011	N/A	Cave wall breccia	From section +1.34 m	Shell (Terebralia sp.)	R_Date D-AMS-011024	2038	23				-17.4	1998 - 1935	2045 - 1891	1967	1964	6613 - 1964	6663 - 1923	4280	6503	49.5	100
		2	2011	N/A	Cave wall breccia	From section +~1.3 m	Charcoal	R_Date Wk-28439	6068	33				-3.6±0.2	6376 - 6226	6456 - 6153	6299	6298	9827 - 6172	9885 - 6163	7836	8378	49.9	100
		2	2011	N/A	Cave wall breccia	From section +~1.2 m	Charcoal	R_Date Wk-28438	6268	30				0.0±0.2	6595 - 6425	6666 - 6342	6508	6508	6594 - 6354	6693 - 6310	6499	6501	99.5	100
		2	2011	N/A	Cave wall breccia	From section +0.37 m	Shell (Terebralia sp.)	R_Date D-AMS-011025	7858	30				-27.5	8687 - 8590	8752 - 8546	8632	8623	8693 - 8565	8743 - 8553	8632	8623	99	100
		2	2011	N/A	Cave wall breccia	From section +0.37 m	Shell (Terebralia sp.)	R_Date D-AMS-011028	5400	30				3.3	5647 - 5494	5735 - 5431	5577	5576	8797 - 5472	8803 - 5453	7077	8158	49.9	100
		2	2011	N/A	Cave wall breccia	From section +0.2 m	Shell (Terebralia sp.)	R_Date D-AMS-011027	6011	27				-4.2	6309 - 6169	6392 - 6088	6237	6239	6315 - 6123	6390 - 6059	6226	6228	99.8	100
		1	2011	N/A	Cave wall breccia	From section +0.19 m	Shell (Terebralia sp.)	R_Date D-AMS-007341	7917	46		0.3732	0.0022	-11.2	8307 - 8138	8356 - 8034	8206	8210	8281 - 8070	8358 - 8013	8204	8209	100	100
								Boundary Start Phase 7											10092 - 8623	10232 - 8621	9400	9419		100
6								Boundary End Phase 6											10418 - 9662	10490 - 9148	10021	10106		100
	Layer 3	1	2011	N/A	Layer	From section	Charcoal	R_Date D-AMS-007342	9858	47		29.31	0.17	-22.2	11270 - 11206	11391 - 11191	11257	11247	11275 - 11203	11394 - 11184	11259	11251	97.9	100
		1	2011	N/A	Layer	From section	Charcoal	R_Date D-AMS-001654	10295	43		27.76	0.15	-19.3	12425 - 11885	12442 - 11835	12069	12025	12092 - 10608	12353 - 10608	11646	11906	59.5	100
		3		D5	Hearth fill	Piece plotted	Charcoal	R_Date S-ANU-63819	9234	29	Acid-Base-Acid	0.316808	0.0009614		10487 - 10298	10498 - 10261	10383	10383	10495 - 10294	10500 - 10259	10394	10392	96.3	100
								Boundary Transition Layer 4/3											12384 - 11270	12427 - 11241	11931	12012		100
	Layer 4	3	2019	E6B	Hearth fill	From sieve	Charcoal	R_Date S-ANU 63820	333	23	Acid-Base-Acid	0.959392	0.0021978		441 - 317	459 - 310	387	388	446 - 314	459 - 310	385	386		100
		3	2019	GC1	Grave fill	From sieve	Charcoal	R_Date S-ANU-63824	10329	31	Acid-Base-Acid	0.276417	0.0009023		12428 - 11968	12450 - 11941	12142	12089	12453 - 11969	12473 - 11403	12147	12140	87.8	100
								Boundary Start Phase 6											13697 - 11750	14848 - 11443	12827	12604		100
5								Boundary End Phase 5											15457 - 13308	15523 - 12643	14485	14705		100
	Layer 5	1	2011	A5	Layer	Trowel	Charcoal	R_Date D-AMS-001649	12789	47		20.35	0.12	-24.9	15306 - 15166	15424 - 15095	15246	15241	15325 - 15153	15493 - 14613	15218	15237	92.2	100
								Boundary Transition Layer 6/5											15988 - 15325	15988 - 15176	15516	15514		100
	Layer 6	1	2011	N/A	Layer	From section	Charcoal	R_Date D-AMS-001655	13303	38		19.09	0.091	-31.5	16046 - 15896	16122 - 15820	15972	15974	16000 - 15854	16063 - 15583	15911	15921	92	100
		3	2019	D11B	Grave fill	Piece plotted	Charcoal	R_Combine S-ANU 63821	19984 / 20018	77 / 69	Acid-Base-Acid	0.0830989	0.0007477		24076 - 23886	24173 - 23845	24000	23992	24088 - 23874	24177 - 23845	23996	23989		100
		3	2019	D14B	Grave fill	Piece plotted	Charcoal	R_Date S-ANU-63813	13026	37	Acid-Base-Acid	0.197587	0.000793		15671 - 15536	15740 - 15427	15593	15600	15722 - 15544	16011 - 15430	15657	15636	85.5	100
		3	2019	E9B	Pit fill	Piece plotted	Charcoal	R_Date S-ANU-63811	13335	41	Acid-Base-Acid	0.190123	0.0008512		16111 - 15951	16185 - 15862	16026	16026	16035 - 15855	16093 - 15519	15897	15930	77	100
								Boundary Transition Layer 7/6											16053 - 15923	16131 - 15856	15990	15995		100
	Layer 7	1	2011	A11	Layer	From section	Charcoal	R_Date D-AMS-001656	13277	50		19.15	0.12	-28.6	16018 - 15845	16111 - 15766	15936	15936	16095 - 15970	16145 - 15894	16027	16027	98.6	100
								Boundary Transition Layer 8/7											16197 - 16006	16267 - 15957	16093	16088		100
	Layer 8	1	2011	A12	Layer	From section	Charcoal	R_Date D-AMS-001650	13490	56		18.65	0.13	-29	16337 - 16163	16424 - 16047	16246	16248	16247 - 16070	16277 - 16021	16153	16150	95	100
		1	2011	N/A	Layer	From section	Charcoal	R_Date D-AMS-001661	14206	52		17.06	0.11	-21.2	17344 - 17130	17385 - 17089	17238	17238	16245 - 16055	16280 - 16014	16144	16138		100
								Boundary Transition Layer 9/8											16257 - 16104	16332 - 16024	16190	16191		100
	Layer 9	3	2019	N/A	Layer	From section	OSL	C_Date OSL_L19-9	11300	500	N/A	N/A	N/A	N/A	13701 - 12499	14300 - 11900	13100	13100	16394 - 16129	16855 - 16074	16335	16286		100
		1	2011	N/A	Layer	From section	Charcoal	R_Date D-AMS-001657	13434	51		18.78	0.12	-31.7	16256 - 16086	16325 - 16004	16167	16169	16327 - 16158	16373 - 16104	16240	16245	97.9	100
								Boundary Start Phase 5											16684 - 16128	17482 - 16113	16512	16400		100
4								Boundary End Phase 4											18527 - 16499	18558 - 16309	17421	17432		100
	Layer 10	3	2019	E14	Hearth	Piece plotted	Charcoal	R_Date S-ANU-63812	15003	44	Acid-Base-Acid	0.154491	0.0007556		18290 - 18217	18596 - 18204	18323	18262	18578 - 16833	18609 - 16783	18033	18251	72.4	100
								Boundary Transition Layer 12/10											19705 - 18318	19833 - 17590	19059	19196		100
	Layer 12	1	2011	N/A	Layer	From section	Charcoal	R_Date D-AMS-001659	16280	51		13.178	0.084	-19.3	19797 - 19534	19830 - 19515	19654	19622	19800 - 19542	19845 - 19511	19657	19639	96.2	100
		1	2011	A17	Layer	Trowel	Charcoal	R_Date D-AMS-001651	17036	64		11.994	0.096	-24.5	20653 - 20468	20786 - 20430	20584	20565	20722 - 20459	20787 - 20343	20565	20555	95.6	100
		1	2011	N/A	Layer	From section	Charcoal	R_Date D-AMS-001658	16461	52		12.884	0.084	-26.9	19946 - 19635	20024 - 19608	19826	19851	19953 - 19639	20058 - 19611	19823	19849	96.8	100
		3	2019	N/A	Layer	From section	OSL	C_Date OSL_L19-8	20200	1000	N/A	N/A	N/A	N/A	24301 - 22099	25400 - 21000	23200	23200	21203 - 19898	21283 - 18917	20406	20527	75.4	100
								Boundary Transition Layer 13/12											21184 - 20654	21322 - 20529	20915	20920		100
	Layer 13	3	2019	D19	Hearth	Piece plotted	Charcoal	R_Date S-ANU-63817	17569	56	Acid-Base-Acid	0.112239	0.0007059		21338 - 21094	21391 - 20996	21198	21200	21379 - 21061	21395 - 21003	21216	21221	97.1	100
		1	2011	N/A	Layer	From section	Charcoal	R_Date D-AMS-001664	18625	71		9.841	0.087	-24.7	22572 - 22402	22810 - 22367	22532	22503	22661 - 21059	22893 - 20853	22163	22432	59.8	100
		1	2011	N/A	Layer	From section	Charcoal	R_Date D-AMS 001662	15579	61		14.38	0.11	-19.1	18895 - 18807	18955 - 18758	18854	18852	18894 - 18805	18950 - 18739	18854	18853		100
								Boundary Start Phase 4											23837 - 21048	24269 - 21048	22767	22809		100
3								Boundary End Phase 3											24683 - 23209	24718 - 22518	23967	24146		100
	Layer 15.3 and 15.2	3	2019	N/A	Pit fill	From section	OSL	C_Date OSL_L19-7	26500	1600	N/A	N/A	N/A	N/A	32301 - 28699	34100 - 26900	30500	30500	25012 - 24120	25604 - 23363	24465	24496	12.3	100
		3	2019	E31B	Pit fill	Piece plotted	Charcoal	R_Date S-ANU-63816	20371	69	ABOx-SC	0.0791917	0.0006312		24565 - 24312	24666 - 24219	24447	24446	24604 - 24309	24827 - 23497	24407	24442	85.8	100
		3	2019	N/A	Pit fill	From section	OSL	C_Date OSL_L19-6	27800	1600	N/A	N/A	N/A	N/A	33801 - 30199	35600 - 28400	32000	32000	24936 - 24016	25523 - 23313	24450	24483	0.3	100
		3	2019	N/A	Pit fill	From section	OSL	C_Date OSL_L19-1	32300	1800	N/A	N/A	N/A	N/A	40601 - 36199	42800 - 34000	38400	38400	24926 - 24094	25584 - 23142	24452	24487		100
								Boundary Transition Layer 15.6/15.3											25588 - 24220	25744 - 23958	24871	24801		100
	Layer 15.6	3	2019	E31C	Pit fill	Piece plotted	Charcoal	R_Date S-ANU 66317	20811	265	ABOx-SC	0.0687434	0.0006302		25526 - 24662	25700 - 24330	25052	25062	25782 - 24764	25868 - 24608	25264	25265	91.4	100
		3	2019	D28	Pit fill	Piece plotted	Charcoal	R_Date S-ANU 66318	21507	79	Acid-Base-Acid	0.0749728	0.0024233		25893 - 25776	25943 - 25715	25831	25833	25907 - 25748	25960 - 25443	25806	25824	90.5	100
								Boundary Start Phase 3											29367 - 25643	33868 - 25643	27214	26452		100
2								Boundary End Phase 2											37163 - 33728	37403 - 29703	35593	36237		100
	Layer 16	1	2011	N/A	Layer	From section	Charcoal	R_Date D-AMS 001663	10347	67		27.58	0.23	-24	12446 - 11974	12480 - 11882	12194	12179	12461 - 11947	12577 - 11834	12191	12173		100
		3	2019	D25	Layer	From sieve	Burnt shell (Asaphis violascens)	R_Date Wk-51315	33054	219	Acid wash	1.6	0	3.4±0.4	36969 - 36415	37290 - 36192	36723	36712	37031 - 36404	37378 - 36210	36761	36757	98.9	100
		1	2011	A25	Layer	Trowel	Charcoal	R_Date D-AMS-001652	33319	168		1.58	0.033	-26.2	38413 - 37586	38977 - 37421	38097	38062	37606 - 35858	37643 - 34923	36948	37028	32.8	100
								Boundary Transition Layer 17/16											37693 - 36754	37698 - 36598	37273	37321		100
	Layer 17	1	2011	N/A	Layer	From section	Charcoal	R_Date D-AMS 001660	15545	106		14.44	0.19	-23.4	18910 - 18744	19045 - 18661	18831	18831	18917 - 18736	19052 - 18662	18831	18831		100
		3	2019	D27	Hearth	Piece plotted	Charcoal	R_Date S-ANU-63814	33171	275	ABOx-SC	0.0160944	0.0005417		38344 - 37221	38986 - 37020	37910	37862	37699 - 37278	37731 - 37030	37426	37443	91.8	100
		3	2019	D27	Hearth	Piece plotted	Charcoal	R_Date Wk-51226	33865	241	Acid-Base-Acid	1.5	0		39349 - 38582	39523 - 37850	38852	38942	37705 - 37228	37798 - 36929	37419	37443	23.5	100
								Boundary Transition Layer 18/17											37732 - 37330	37810 - 37212	37529	37529		100
	Layer 18	1	2011	A31	Layer	Trowel	Charcoal	R_Date D-AMS 001653	23607	74		5.293	0.049	-25.8	27807 - 27716	27859 - 27669	27761	27762	37785 - 37488	37831 - 37438	37633	37632		100
		3	2019	D30	Hearth	Piece plotted	Charcoal	R_Date Wk-51228	33061	214	Acid wash	1.6	0		38026 - 37071	38629 - 36930	37653	37556	37828 - 37466	38377 - 37304	37720	37685	95.3	100
								Boundary Start Phase 2											38407 - 37483	39624 - 37483	38054	37847		100
1								Boundary End Phase 1											41928 - 38174	41928 - 37801	40010	40158		100
	Layer 19	3	2019	N/A	Layer	From section	OSL	C_Date OSL_L19-5	50300	2500	N/A	N/A	N/A	N/A	52301 - 47299	54800 - 44800	49800	49800	42093 - 39284	42093 - 38782	40552	40603	27	100
		1	2011	A31	Hearth	Trowel	Charcoal	R_Date D-AMS-007344	40417	332		0.653	0.027	-18.4	43889 - 43148	44202 - 42969	43569	43559	41949 - 38680	41985 - 38263	40601	40651		100
								Boundary Transition Layer 20/19											42118 - 38288	42204 - 38288	40942	40914		100
	Layer 20	3	2019	E32	Hearth or pit fill?	Piece plotted	Charcoal	R_Date S-ANU 66319	20947	77	ABOx-SC	0.073707	0.0006647		24310 - 23990	24485 - 23860	24165	24160	24372 - 23928	24553 - 23863	24162	24164		100
		3	2019	C32	Layer	Piece plotted	Shell (Cymbiola verspetilio)	R_Date Wk-51316	36747	329	Acid wash	1	0	2.7±0.5	41025 - 40479	41280 - 40143	40732	40742	42517 - 40385	43053 - 40248	41300	41135	77.4	100
		3	2019	D33d	Hearth	Piece plotted	Charcoal	R_Date Wk-51231	37760	375	Acid wash	0.9	0		42332 - 42041	42483 - 41847	42171	42180	42375 - 41989	42537 - 41703	42166	42172	95.5	100
		3	2019	D33c	Hearth	From sieve	Burnt shell (Tridacna sp.)	R_Date Wk-51313	40588	534	Acid wash	0.6	0	1.6±0.4	43325 - 42529	43940 - 42355	43058	42989	43507 - 42444	44628 - 42280	42959	42902	98.1	100
		3	2019	D33c	Hearth	From sieve	Burnt shell (Strombus sp.)	R_Date Wk-51314	41782	621	Acid wash	0.6	0	2.7±0.4	44340 - 43305	44829 - 42869	43856	43853	44273 - 42563	44918 - 42008	43422	43360	94.7	100
		3	2019	E35	Layer	Piece plotted	Shell (Turbo bruneus)	R_Date Wk-49812	38610	301	Acid wash	0.9	0		42127 - 41799	42271 - 41581	41941	41952	42173 - 41688	42338 - 41453	41965	41989	99.5	100
								Boundary Start Phase 1											47288 - 42803	48558 - 42803	44244	43949		100
0								Boundary End Phase 0											63598 - 47893	63598 - 44990	53567	53733		100
	Layer 21	3	2019	Sondage	Possible burrow	Trowel	Shell, nacre (Turbinidea?)	R_Date Wk 49810	10884	28	Acid wash	1	0		12310 - 12050	12421 - 11953	12181	12179	12386 - 12013	12427 - 11967	12179	12173		100
		3	2019	Sondage	Possible burrow	Trowel	Charcoal	R_Date S-ANU 63818	14738	42	ABOx-SC	0.159659	0.0007396		18167 - 18008	18201 - 17915	18066	18074	18178 - 17994	18202 - 17887	18067	18079		100
		3	2019	Sondage	Possible burrow	Trowel	Shell (Terebralia sp.)	R_Date Wk-49811	37370	250	Acid wash	25.8	0.1		41395 - 40990	41633 - 40791	41201	41197	41397 - 40933	41714 - 40776	41197	41191		100
		3	2019	N/A	Layer	From section	OSL	C_Date OSL_L19-4	48600	4400	N/A	N/A	N/A	N/A	56301 - 46899	61000 - 42200	51600	51600	61793 - 49633	61793 - 48918	55811	56042	95.7	100
		3	2019	N/A	Layer	From section	OSL	C_Date OSL_L19-2	43100	3900	N/A	N/A	N/A	N/A	56501 - 46899	61300 - 42100	51700	51700	61775 - 50783	61818 - 50203	55835	56018	95.3	100
		3	2019	N/A	Layer	From section	OSL	C_Date OSL_L19-3	54500	3800	N/A	N/A	N/A	N/A	66601 - 57999	70900 - 53700	62300	62300	64745 - 52673	64748 - 51958	57559	57437	94.5	100
		3	2019	N/A	Layer	From section	OSL	C_Date OSL_L19-11A	55900	4200	N/A	N/A	N/A	N/A	69401 - 59599	74300 - 54700	64500	64500	66443 - 53308	66443 - 51623	57649	57427	94.7	100
		3	2019	N/A	Layer	From section	OSL	C_Date OSL_L19-10A	59700	4200	N/A	N/A	N/A	N/A	66201 - 57199	70700 - 52700	61700	61700	64443 - 52648	64443 - 51898	57449	57285	95.3	100
								Boundary Start Phase 0											65503 - 51988	76113 - 51988	59532	59285		100
					Dating sample information and results of the Laili chronostratigraphic model run in OxCal 4.4			Sequence Laili
	References:	1	Hawkins, S., et al. 2017. Oldest human occupation of Wallacea at Laili Cave, Timor-Leste, shows broad-spectrum foraging responses to late Pleistocene environments. Quaternary Science Reviews, 171, 58-72.
		2	O’Connor, S., et al. 2017. Cave stratigraphies and cave breccias: Implications for sediment accumulation and removal models and interpreting the record of human occupation. Journal of Archaeological Science, 77, 143-159.
		3	new dates published in this paper
