# Supplementary material for: Abrupt onset of intensive human occupation 44,000 years ago on the threshold of Sahul
Source: Nat Commun. 2024 May 22;15:4193. doi: 10.1038/s41467-024-48395-x (PMC11111772; doi:10.1038/s41467-024-48395-x)
Supplement: Supplementary file 5 — Supplementary Code 1 [file 41467_2024_48395_MOESM5_ESM.txt]

 Options()
 {
  BCAD=FALSE;
 };
 Plot()
 {
  Outlier_Model("General",T(5),U(0,4),"t");
  Outlier_Model("Charcoal_Plus",Prior("charcoal_plus"),U(0,3),"t");
  Curve("IntCal20","intcal20.14c");
  Curve("SHCal20","shcal20.14c");
  Mix_Curves("ITCZ_Mix", "IntCal20", "SHCal20", U(0,50));
  Sequence()
  {
   Boundary("Start Phase 0");
   Phase("Layer 21")
   {
    C_Date("OSL_L19-10A",61700,4500)
    {
     Outlier("General",0.05);
    };
    C_Date("OSL_L19-11A",64500,4900)
    {
     Outlier("General",0.05);
    };
    C_Date("OSL_L19-3",62300,4300)
    {
     Outlier("General",0.05);
    };
    C_Date("OSL_L19-2",51700,4800)
    {
     Outlier("General",0.05);
    };
    C_Date("OSL_L19-4",51600,4700)
    {
     Outlier("General",0.05);
    };
    Curve("Marine20","marine20.14c");
    R_Date("Wk-49811",37370,250)
    {
     Outlier("General",);
    };
    Mix_Curves("ITCZ_Mix", "IntCal20", "SHCal20", U(0,50));
    R_Date("S-ANU 63818", 14738, 42)
    {
     Outlier("Charcoal_Plus",);
    };
    Curve("Marine20","marine20.14c");
    R_Date("Wk 49810", 10884, 28)
    {
     Outlier("General",);
    };
   };
   Boundary("End Phase 0");
   Boundary("Start Phase 1");
   Phase("Layer 20")
   {
    Curve("Marine20","marine20.14c");
    R_Date("Wk-49812",38610,301)
    {
     Outlier("General",0.05);
    };
    R_Date("Wk-51314",41782,621)
    {
     Outlier("General",0.05);
    };
    R_Date("Wk-51313",40588,534)
    {
     Outlier("General",0.05);
    };
    Mix_Curves("ITCZ_Mix", "IntCal20", "SHCal20", U(0,50));
    R_Date("Wk-51231",37760,375)
    {
     Outlier("Charcoal_Plus",0.1);
    };
    Curve("Marine20","marine20.14c");
    R_Date("Wk-51316",36747,329)
    {
     Outlier("General",0.05);
    };
    R_Date("S-ANU 66319",20947,77)
    {
     Outlier("Charcoal_Plus",);
    };
   };
   Boundary("Transition Layer 20/19");
   Phase("Layer 19")
   {
    Mix_Curves("ITCZ_Mix", "IntCal20", "SHCal20", U(0,50));
    R_Date("D-AMS-007344",40417,332)
    {
     Outlier("Charcoal_Plus",0.1);
    };
    C_Date("OSL_L19-5",49800,2500)
    {
     Outlier("General",0.05);
    };
   };
   Boundary("End Phase 1");
   Boundary("Start Phase 2");
   Phase("Layer 18")
   {
    Mix_Curves("ITCZ_Mix", "IntCal20", "SHCal20", U(0,50));
    R_Date("Wk-51228",33061,214)
    {
     Outlier("Charcoal_Plus",0.1);
    };
    R_Date("D-AMS 001653",23607,74)
    {
     Outlier("Charcoal_Plus",0.5);
    };
   };
   Boundary("Transition Layer 18/17");
   Phase("Layer 17")
   {
    Mix_Curves("ITCZ_Mix", "IntCal20", "SHCal20", U(0,50));
    R_Date("Wk-51226",33865,241)
    {
     Outlier("Charcoal_Plus",0.1);
    };
    R_Date("S-ANU-63814",33171,275)
    {
     Outlier("Charcoal_Plus",0.1);
    };
    R_Date("D-AMS 001660",15545,106)
    {
     Outlier("Charcoal_Plus",);
    };
   };
   Boundary("Transition Layer 17/16");
   Phase("Layer 16")
   {
    Mix_Curves("ITCZ_Mix", "IntCal20", "SHCal20", U(0,50));
    R_Date("D-AMS-001652",33319,168)
    {
     Outlier("Charcoal_Plus",0.1);
    };
    Curve("Marine20","marine20.14c");
    R_Date("Wk-51315",33054,219)
    {
     Outlier("General",0.05);
    };
    Mix_Curves("ITCZ_Mix", "IntCal20", "SHCal20", U(0,50));
    R_Date("D-AMS 001663", 10347, 67)
    {
     Outlier("Charcoal_Plus",);
    };
   };
   Boundary("End Phase 2");
   Boundary("Start Phase 3");
   Phase("Layer 15.6")
   {
    Mix_Curves("ITCZ_Mix", "IntCal20", "SHCal20", U(0,50));
    R_Date("S-ANU 66318",21507,79)
    {
     Outlier("Charcoal_Plus",0.2);
    };
    R_Date("S-ANU 66317",20811,265)
    {
     Outlier("Charcoal_Plus",0.2);
    };
   };
   Boundary("Transition Layer 15.6/15.3");
   Phase("Layer 15.3")
   {
    C_Date("OSL_L19-1",38400,2200)
    {
     Outlier("General",0.2);
    };
    C_Date("OSL_L19-6",32000,1800)
    {
     Outlier("General",0.2);
    };
    Mix_Curves("ITCZ_Mix", "IntCal20", "SHCal20", U(0,50));
    R_Date("S-ANU-63816",20371,69)
    {
     Outlier("Charcoal_Plus",0.2);
    };
    C_Date("OSL_L19-7",30500,1800)
    {
     Outlier("General",0.2);
    };
   };
   Boundary("End Phase 3");
   Boundary("Start Phase 4");
   Phase("Layer 13")
   {
    Mix_Curves("ITCZ_Mix", "IntCal20", "SHCal20", U(0,50));
    R_Date("D-AMS 001662", 15579, 61)
    {
     Outlier("Charcoal_Plus",);
    };
    R_Date("D-AMS-001664",18625,71)
    {
     Outlier("Charcoal_Plus",0.1);
    };
    R_Date("S-ANU-63817",17569,56)
    {
     Outlier("Charcoal_Plus",0.1);
    };
   };
   Boundary("Transition Layer 13/12");
   Phase("Layer 12")
   {
    C_Date("OSL_L19-8",23200,1100)
    {
     Outlier("General",0.05);
    };
    Mix_Curves("ITCZ_Mix", "IntCal20", "SHCal20", U(0,50));
    R_Date("D-AMS-001658",16461,52)
    {
     Outlier("Charcoal_Plus",0.1);
    };
    R_Date("D-AMS-001651",17036,64)
    {
     Outlier("Charcoal_Plus",0.1);
    };
    R_Date("D-AMS-001659",16280,51)
    {
     Outlier("Charcoal_Plus",0.1);
    };
   };
   Boundary("Transition Layer 12/10");
   Phase("Layer 10")
   {
    Mix_Curves("ITCZ_Mix", "IntCal20", "SHCal20", U(0,50));
    R_Date("S-ANU-63812",15003,44)
    {
     Outlier("Charcoal_Plus",0.1);
    };
   };
   Boundary("End Phase 4");
   Boundary("Start Phase 5");
   Phase("Layer 9")
   {
    Mix_Curves("ITCZ_Mix", "IntCal20", "SHCal20", U(0,50));
    R_Date("D-AMS-001657",13434,51)
    {
     Outlier("Charcoal_Plus",0.1);
    };
    C_Date("OSL_L19-9",13100,600)
    {
     Outlier("General",0.5);
    };
   };
   Boundary("Transition Layer 9/8");
   Phase("Layer 8")
   {
    Mix_Curves("ITCZ_Mix", "IntCal20", "SHCal20", U(0,50));
    R_Date("D-AMS-001661",14206,52)
    {
     Outlier("Charcoal_Plus",0.5);
    };
    R_Date("D-AMS-001650",13490,56)
    {
     Outlier("Charcoal_Plus",0.1);
    };
   };
   Boundary("Transition Layer 8/7");
   Phase("Layer 7")
   {
    Mix_Curves("ITCZ_Mix", "IntCal20", "SHCal20", U(0,50));
    R_Date("D-AMS-001656",13277,50)
    {
     Outlier("Charcoal_Plus",0.1);
    };
   };
   Boundary("Transition Layer 7/6");
   Phase("Layer 6")
   {
    Mix_Curves("ITCZ_Mix", "IntCal20", "SHCal20", U(0,50));
    R_Date("S-ANU-63811",13335,41)
    {
     Outlier("Charcoal_Plus",0.2);
    };
    R_Date("S-ANU-63813",13026,37)
    {
     Outlier("Charcoal_Plus",0.2);
    };
    R_Combine("S-ANU 63821")
    {
     Outlier("Charcoal_Plus",);
     R_Date("S-ANU 63821_1", 20018, 69);
     R_Date("S-ANU 63821_dup", 19984, 77);
    };
    R_Date("D-AMS-001655",13303,38)
    {
     Outlier("Charcoal_Plus",0.1);
    };
   };
   Boundary("Transition Layer 6/5");
   Phase("Layer 5")
   {
    Mix_Curves("ITCZ_Mix", "IntCal20", "SHCal20", U(0,50));
    R_Date("D-AMS-001649",12789,47)
    {
     Outlier("Charcoal_Plus",0.1);
    };
   };
   Boundary("End Phase 5");
   Boundary("Start Phase 6");
   Phase("Layer 4")
   {
    Mix_Curves("ITCZ_Mix", "IntCal20", "SHCal20", U(0,50));
    R_Date("S-ANU-63824",10329,31)
    {
     Outlier("Charcoal_Plus",0.2);
    };
    R_Date("S-ANU 63820", 333, 23)
    {
     Outlier("Charcoal_Plus",);
    };
   };
   Boundary("Transition Layer 4/3");
   Phase("Layer 3")
   {
    Mix_Curves("ITCZ_Mix", "IntCal20", "SHCal20", U(0,50));
    R_Date("S-ANU-63819",9234,29)
    {
     Outlier("Charcoal_Plus",0.2);
    };
    R_Date("D-AMS-001654",10295,43)
    {
     Outlier("Charcoal_Plus",0.1);
    };
    R_Date("D-AMS-007342",9858,47)
    {
     Outlier("Charcoal_Plus",0.1);
    };
   };
   Boundary("End Phase 6");
   Boundary("Start Phase 7");
   Phase("Breccia")
   {
    Curve("Marine20","marine20.14c");
    R_Date("D-AMS-007341",7917,46)
    {
     Outlier("General",0.05);
    };
    R_Date("D-AMS-011027",6011,27)
    {
     Outlier("General",0.05);
    };
    R_Date("D-AMS-011028",5400,30)
    {
     Outlier("General",0.05);
    };
    Mix_Curves("ITCZ_Mix", "IntCal20", "SHCal20", U(0,50));
    R_Date("D-AMS-011025",7858,30)
    {
     Outlier("Charcoal_Plus",0.1);
    };
    Curve("Marine20","marine20.14c");
    R_Date("Wk-28438",6268,30)
    {
     Outlier("General",0.05);
    };
    R_Date("Wk-28439",6068,33)
    {
     Outlier("General",0.05);
    };
    Mix_Curves("ITCZ_Mix", "IntCal20", "SHCal20", U(0,50));
    R_Date("D-AMS-011024",2038,23)
    {
     Outlier("Charcoal_Plus",0.1);
    };
    Curve("Marine20","marine20.14c");
    R_Date("D-AMS-007340",3219,28)
    {
     Outlier("General",0.05);
    };
    Mix_Curves("ITCZ_Mix", "IntCal20", "SHCal20", U(0,50));
    R_Date("D-AMS-011026",5482,25)
    {
     Outlier("Charcoal_Plus",0.1);
    };
    Curve("Marine20","marine20.14c");
    R_Date("D-AMS-011029",5566,26)
    {
     Outlier("General",0.05);
    };
   };
   Boundary("End Phase 7");
   Before(C_Date("Present", -60, 1));
  };
 };
