# Supplementary material for: Abrupt onset of intensive human occupation 44,000 years ago on the threshold of Sahul
Source: Nat Commun. 2024 May 22;15:4193. doi: 10.1038/s41467-024-48395-x (PMC11111772; doi:10.1038/s41467-024-48395-x)
Supplement: Supplementary file 7 — Source Data [file 41467_2024_48395_MOESM7_ESM.xlsx]

## Sheet: Figure 4
Layer	Sediment weight all squares	Total lithic weight	Total lithic count	Complete lithic count	Unburnt fish bone count	Burnt fish bone count	Sediment weight squares D and E	Marine mollusc MNI	Freshwater mollusc MNI
16	140.96	661.08	982	204	20	0	74.65	33	4
17	184.44	1234.2	1519	366	55	8	114.635	50	7
18	197.51	1039.31	1492	263	83	13	112.2	49	8
19	97.795	748.22	838	135	50	6	73.68	34	4
20	81.74	1589.91	2056	193	96	77	60.44	85	6
21	649.215				11	0	622.5	5	1

## Sheet: Figure 6
Layer	Axial Length
16	37.77
16	34.93
16	52.68
16	36.2
16	3.85
16	3.26
16	7.38
16	5.16
16	8.69
16	11.51
16	5.4
16	4.15
16	8.93
16	4.72
16	3.93
16	8.02
16	5.95
16	6.82
16	8.93
16	16.48
16	13.91
16	4.36
16	21.55
16	3.98
16	9.56
16	17.57
16	9.35
16	4.97
16	11.88
16	9.16
16	7.27
16	5.51
16	6.2
16	4.03
16	2.12
16	5.38
16	8.45
16	6.8
16	8.74
16	10.13
16	13.68
16	9.96
16	8.49
16	3.85
16	6.66
16	10.9
16	5.55
16	7.05
16	5.95
16	3.39
16	23.25
16	20.94
16	11.65
16	4.22
16	21.97
16	3.58
16	4.21
16	13.93
16	8.93
16	11.92
16	7.02
16	14.6
16	12.64
16	6.26
16	7.3
16	10.03
16	11.25
16	9.65
16	9.14
16	14.89
16	5.64
16	5.57
16	11.73
16	5.4
16	10.85
16	4.6
16	13.42
16	8.05
16	5.43
16	6.14
16	16.52
16	6.72
16	8.79
16	12.89
16	27.63
16	12.23
16	15.93
16	6.59
16	7.58
16	23.31
16	9.04
16	14.27
16	9.91
16	5.59
16	5.37
16	9.24
16	17.29
16	6.96
16	43.81
16	6.55
16	7.2
16	22.32
16	4.52
16	17.62
16	5.78
16	7.61
16	16.78
16	9.98
16	30.25
16	6.65
16	9.91
16	3.69
16	5.62
16	9.28
16	19.09
16	7.39
16	15.76
16	7.08
16	22.42
16	5.92
16	16.34
16	15.47
16	5.12
16	7.32
16	18.32
16	27.18
16	5.96
16	22.29
16	13.79
16	11.73
16	16.45
16	23.11
16	16.4
16	14.64
16	10.93
16	4.14
16	7.6
16	9.15
16	14.4
16	33.92
16	17.18
16	24.33
16	15.41
16	9.76
16	16.5
16	11.05
16	6.71
16	12.22
16	6.22
16	7.33
16	3.76
16	24.07
16	9.66
16	24.18
16	9.74
16	10.64
16	21.81
16	11.12
16	6.14
16	31.28
16	37.63
16	39.36
16	8.42
16	12.07
16	29.48
16	10.06
16	6.6
16	21.96
16	8.25
16	15.03
16	4.73
16	10.68
16	12.05
16	10.82
16	15.29
16	14.46
16	7.8
16	15.3
16	17.84
16	19.81
16	11.33
16	23.96
16	12.41
16	21.99
16	14.08
16	41.01
16	28.33
16	8.9
16	15.45
16	39.19
16	11
16	29.8
16	10.2
16	8.76
16	8.74
16	12.95
16	8.99
16	21.79
16	15.99
16	37.55
16	23.37
16	39.46
16	22.07
17	19.84
17	47.63
17	33.45
17	40.71
17	1.84
17	3.96
17	3.64
17	5.7
17	6.43
17	2.2
17	1.72
17	6.21
17	6.4
17	14.7
17	11.7
17	4.74
17	2.86
17	8.52
17	3.35
17	5.45
17	7.77
17	4.42
17	7.3
17	4.64
17	6.11
17	3.43
17	6.44
17	3.59
17	5.51
17	3.1
17	14.69
17	5.58
17	12.17
17	3.32
17	5.21
17	13.53
17	5.77
17	5.39
17	10.05
17	3.56
17	3.78
17	6.63
17	4.35
17	5.57
17	3
17	8.06
17	11.35
17	2.78
17	4.03
17	6.93
17	7.5
17	12.11
17	26.18
17	10.77
17	7.33
17	8.57
17	39.89
17	27.84
17	11.77
17	11.05
17	15.43
17	5.15
17	13.7
17	3.06
17	4.89
17	26.51
17	4.28
17	4.71
17	13.49
17	5.31
17	4.18
17	9.41
17	16.39
17	8.44
17	3.36
17	7.79
17	4.29
17	6.2
17	8.93
17	6.2
17	7.41
17	8.62
17	5.94
17	14.46
17	2.69
17	18.52
17	4.84
17	6.52
17	3.96
17	7.06
17	9.23
17	12.22
17	9.88
17	18.54
17	10.03
17	5.11
17	8.65
17	5.79
17	5.03
17	8.05
17	4.94
17	7.27
17	3.04
17	4.96
17	8.23
17	6.29
17	20.89
17	8.54
17	35.58
17	10.33
17	3.08
17	8.3
17	3.76
17	16.96
17	6.91
17	5.64
17	10.2
17	6.62
17	9.89
17	11.02
17	8.52
17	3.78
17	9.77
17	6.47
17	8.93
17	6.57
17	35.34
17	28.1
17	21.74
17	6.74
17	5.32
17	19.06
17	9.76
17	3.61
17	14.05
17	18.42
17	3.19
17	7.93
17	8.48
17	4.68
17	21.39
17	6.99
17	4.92
17	4.11
17	7.13
17	4.4
17	8.06
17	7.66
17	20.1
17	19.01
17	4.66
17	8.37
17	4.96
17	2.6
17	24.14
17	22.82
17	4.57
17	3.66
17	17.53
17	18.77
17	6.41
17	7.97
17	5.19
17	5.46
17	4.99
17	7.96
17	10.96
17	9.12
17	6.37
17	37.7
17	8.43
17	8.75
17	6.28
17	7.96
17	12.9
17	10.87
17	3.4
17	6.97
17	7.2
17	5.14
17	6.16
17	13.79
17	21.26
17	9.34
17	11.95
17	20.76
17	7.45
17	6.59
17	4.47
17	7.94
17	5.71
17	21.09
17	14.96
17	12.58
17	15.53
17	8.71
17	19.6
17	14.68
17	12.14
17	6.33
17	17.76
17	7.07
17	6.93
17	11.74
17	28.64
17	30.35
17	9.79
17	5.18
17	10.55
17	9.91
17	6.98
17	8.36
17	23.21
17	11.04
17	4.21
17	31.29
17	10.53
17	10.83
17	19.76
17	7.98
17	12.78
17	6.13
17	7.16
17	31.94
17	13.33
17	34.29
17	13.62
17	21.4
17	26.82
17	56.37
17	4.95
17	13.39
17	12.6
17	24.18
17	7.01
17	10.23
17	15.13
17	5.25
17	4.6
17	30.93
17	6.57
17	15.51
17	11.34
17	19.09
17	31.55
17	12.4
17	8
17	12.13
17	8.71
17	13.45
17	5.01
17	9.11
17	10.8
17	20.06
17	9.76
17	50.23
17	8.87
17	6.11
17	10.43
17	26.52
17	4.29
17	3.79
17	9.5
17	15
17	9.01
17	8.66
17	27.29
17	7.63
17	12.42
17	5.52
17	5.84
17	11.7
17	42.68
17	22.09
17	13.51
17	25.05
17	15.73
17	20.26
17	26.71
17	22.7
17	19.88
17	5.45
17	12.14
17	33.33
17	6.46
17	12.1
17	17
17	12.81
17	11.7
17	15.57
17	8.29
17	28.23
17	9.58
17	11.9
17	4.04
17	24.6
17	11.77
17	17.29
17	5.7
17	5.31
17	15.59
17	9.89
17	13.76
17	20
17	56.63
17	18.9
17	8.96
17	27.96
17	13.29
17	35.81
17	17.82
17	7.02
17	7.58
17	6
17	16.85
17	34.42
17	9.22
17	9.38
17	20.15
17	22.34
17	13.35
17	13.63
17	20.83
17	7.89
17	12.81
17	28.91
17	16.48
17	12.75
17	11.1
17	32.02
17	29.07
17	11.65
17	18.53
17	23.61
17	18.49
17	18.27
17	43
17	7.44
17	13.77
17	11.79
17	10.06
17	11.12
17	14.19
17	14.03
17	12.31
17	17.2
17	9.03
17	20.27
17	24.2
17	12.82
17	38.38
17	46.3
17	18.29
17	12.02
17	12.61
17	24.32
17	62.77
17	23.65
17	16.1
17	13.64
17	16.65
17	46.7
17	36.38
17	46.04
17	23.25
17	42.03
18	27.82
18	17.02
18	24.95
18	62.85
18	9.37
18	3.32
18	5.17
18	5.41
18	3.8
18	4.72
18	8.52
18	5.53
18	12.55
18	7.12
18	6.44
18	6.29
18	9.24
18	4.28
18	5.3
18	3.08
18	3.37
18	9.11
18	5.58
18	10.19
18	8.58
18	11.9
18	14.08
18	5.42
18	3.13
18	5.06
18	5.64
18	27.39
18	5.5
18	13.29
18	7.58
18	3.03
18	7.89
18	10.05
18	11.72
18	2.68
18	4.8
18	9.84
18	6.42
18	8.25
18	4.75
18	32.45
18	4.16
18	13.82
18	17.18
18	7.72
18	10.96
18	25.24
18	15.92
18	7.02
18	24.05
18	10.19
18	25.86
18	7.66
18	7.99
18	4.37
18	8.88
18	7.17
18	3.95
18	8.59
18	13.93
18	10.28
18	6.05
18	10.39
18	5.54
18	6.92
18	12.79
18	11.76
18	16.7
18	6.47
18	14.01
18	4.75
18	4.5
18	2.78
18	9.48
18	5.38
18	10.69
18	33.33
18	6.2
18	15.02
18	6.26
18	20.11
18	29.13
18	34.62
18	9.09
18	6.1
18	21.19
18	5.66
18	4.76
18	6.23
18	10.49
18	16.5
18	13.31
18	6.81
18	9.97
18	6.9
18	9.19
18	12.87
18	5.14
18	3.86
18	11.45
18	19.43
18	16.81
18	10.72
18	20.48
18	5.4
18	13.83
18	8.58
18	7.32
18	46.27
18	19.08
18	11.54
18	12.08
18	15.92
18	9.36
18	10.62
18	5.12
18	16.89
18	19.67
18	18.14
18	16.13
18	29.44
18	10.89
18	12.38
18	8.01
18	25.41
18	21.68
18	10.83
18	9.16
18	9.02
18	11.89
18	19.11
18	9.73
18	9.23
18	6.91
18	10.2
18	17.78
18	7.98
18	6.2
18	13.98
18	20.45
18	10.42
18	11.2
18	10.53
18	20.96
18	14.29
18	6.45
18	11.29
18	14.91
18	11.22
18	6.19
18	22.65
18	7.78
18	11.51
18	22.95
18	27.89
18	19.71
18	9.97
18	15.53
18	13.05
18	8.58
18	19.62
18	7.71
18	8.31
18	12.6
18	21.82
18	14.77
18	14.47
18	13.41
18	20
18	21.29
18	11.76
18	5.1
18	8.58
18	19.36
18	4.91
18	31.47
18	12.01
18	24.69
18	24.74
18	7.21
18	15.83
18	12.2
18	9.41
18	11.71
18	7.52
18	23.94
18	22.01
18	21.08
18	10.83
18	21.07
18	9.81
18	13.87
18	9.98
18	9.12
18	27.51
18	36.39
18	28.37
18	12.81
18	13.35
18	14.48
18	29.36
18	21.6
18	6.21
18	13.44
18	24.81
18	22.56
18	5.56
18	21.78
18	10.8
18	12.61
18	8.52
18	13.72
18	13.15
18	18.92
18	13.44
18	26.47
18	9.82
18	25.36
18	23.35
18	20.83
18	10.24
18	9.29
18	40.16
18	30.08
18	13.71
18	18.9
18	41.94
18	31.88
18	13.53
18	14.08
18	13.13
18	27.43
18	6.51
18	20.3
18	11.97
18	24.8
18	11.19
18	27.34
18	22.49
18	12.78
18	14.47
18	9.71
18	14.01
18	14.7
18	16.07
18	15.22
18	14.52
18	21.79
18	16
18	37.92
18	11.8
18	32.05
18	33.04
18	32.83
18	30.58
18	35.3
18	11.93
18	67.94
19	17.17
19	39.38
19	29.03
19	6.83
19	17.1
19	12.51
19	7.19
19	3.78
19	7.41
19	8.07
19	11.33
19	6.7
19	9.28
19	8.07
19	6.16
19	5.52
19	5.86
19	11.05
19	4.85
19	7.34
19	6.09
19	10.41
19	29.81
19	7.53
19	13.83
19	6.19
19	15.5
19	24.8
19	5.77
19	8.62
19	6.7
19	14.02
19	8.69
19	16.87
19	23.95
19	10.1
19	10.78
19	23.19
19	5.91
19	44.07
19	7.99
19	9.56
19	15.38
19	15.56
19	9.61
19	21.2
19	17.98
19	10.24
19	42.71
19	14.46
19	7.34
19	13.13
19	9.66
19	28.8
19	10.58
19	10.5
19	10.86
19	14.04
19	16.37
19	8.3
19	4.33
19	10.49
19	13.09
19	13.15
19	6.79
19	9.14
19	13.15
19	12.87
19	8.45
19	5.48
19	10.56
19	15.79
19	15.06
19	5.42
19	21.26
19	9.78
19	10.46
19	19.71
19	32.73
19	7.58
19	12.02
19	33.2
19	45.83
19	15.45
19	10.47
19	25.13
19	13.16
19	11.35
19	28.58
19	11.66
19	13.8
19	9.14
19	10.52
19	11.11
19	8.38
19	39.76
19	15.62
19	6.78
19	11.61
19	12.83
19	43.41
19	56.8
19	32.56
19	16.39
19	10.84
19	24.37
19	31.51
19	10.41
19	15.09
19	20.36
19	13.73
19	10.91
19	8.97
19	15.39
19	28.74
19	43.19
19	12.38
19	28.7
19	12.89
19	12.5
19	11.5
19	16.27
19	22.82
19	35.15
19	15.39
19	15.16
19	11.33
19	41.1
19	12.31
19	23.65
19	6.91
19	17.96
19	47.25
19	23.01
19	66.73
20	37.29
20	48.58
20	3.84
20	4.42
20	10.34
20	10.48
20	8.35
20	18.63
20	4.85
20	6.63
20	7.71
20	18.28
20	8.92
20	25.83
20	6.06
20	11.06
20	10.27
20	11.56
20	9.59
20	9.2
20	10.48
20	13.08
20	22.63
20	3.84
20	6.12
20	9.49
20	10.02
20	33.1
20	15.83
20	15.43
20	8.8
20	13.23
20	11.03
20	8.59
20	5.81
20	8
20	10.53
20	7.15
20	4.09
20	26.16
20	5.74
20	3.29
20	5.48
20	10.85
20	6.17
20	5.22
20	5.09
20	26.22
20	11.84
20	18.6
20	21.16
20	16.72
20	6.79
20	12.83
20	14.44
20	7.71
20	14.27
20	13.92
20	19.68
20	9.73
20	19.05
20	12.78
20	19.94
20	6.83
20	8.64
20	32.05
20	18.17
20	13.98
20	12.01
20	8.81
20	9.06
20	15.19
20	9.52
20	6.37
20	9.2
20	31.23
20	9.14
20	16.33
20	9.48
20	7.42
20	6.2
20	16.24
20	9.25
20	12.28
20	8.59
20	10.41
20	7.14
20	10.99
20	7.58
20	53.16
20	20.51
20	40.73
20	14.31
20	8.7
20	8.05
20	18.57
20	10.5
20	25.46
20	20.01
20	6.04
20	18.16
20	13.4
20	8.17
20	14.57
20	14.9
20	16.54
20	20.84
20	17.33
20	19.85
20	19.63
20	17.34
20	10.59
20	28.87
20	14.71
20	8.03
20	12.63
20	18.29
20	26.4
20	20.71
20	15.51
20	56.98
20	22.79
20	8.53
20	22.4
20	11.51
20	26.49
20	23.4
20	6.67
20	18.23
20	12.36
20	13.04
20	13.12
20	16.73
20	39.85
20	22.59
20	23.27
20	9.03
20	14.88
20	5.88
20	11.93
20	7.73
20	39.1
20	8.02
20	23.27
20	28.14
20	12.85
20	29.32
20	11.3
20	62.76
20	41.33
20	23.61
20	14.52
20	16.57
20	28.02
20	19.38
20	25.83
20	13.63
20	8.61
20	19.61
20	75.93
20	29.95
20	29.26
20	19.18
20	14.5
20	21.79
20	10.92
20	10.34
20	26.44
20	74.46
20	18.55
20	18.16
20	48.37
20	44.5
20	29.11
20	10.98
20	16.45
20	39.8
20	43.59
20	27.48
20	25.2
20	30.62
20	56.04
20	40.47
20	46.83
20	37.59
20	41.93
20	89.47
20	28.47
20	50.37
20	54.52
20	24.77
20	73.05
20	59.05

## Sheet: Supplementary Figure 6
Layer	Terrestrial mollusc MNI	Sediment weight Squares D and E
16	458	74.65
17	568	78.81	Terrestrial mollusc MNI sample missing for context E26, sediment weight adjusted accordingly
18	756	112.2
19	481	73.68
20	290	60.44
21	370	622.5

## Sheet: Supplementary Figure 7
Layer	Sediment weight	Celtis seed weight
16	140.96	27.46
17	184.44	52.51
18	197.51	43.22
19	97.795	15.52
20	81.74	21.4
21
